# Supplementary material for: Synergistic Effects of Warming and Internal Nutrient Loading Interfere with the Long-Term Stability of Lake Restoration and Induce Sudden Re-eutrophication
Source: Environ Sci Technol. 2023 Feb 20;57(9):4003–13. doi: 10.1021/acs.est.2c07181 (PMC9997485; doi:10.1021/acs.est.2c07181)
Supplement: Supplementary file 2 — es2c07181_si_002.xlsx [file es2c07181_si_002.xlsx]

## Sheet: Table S4
Table S4. Parameter explanation and the calibrated values of GOTM-WET model from this study for Lake Barleber compared with the values from literature
ID	Parameter	Module	Definition	Unit	Parameter values (calibrated)
					Default	Andersen et al., 2020	Chen et al., 2020	Kong et al., 2022	This study
1	BENpref	AdFish	preference factor for zoobenthos prey 1	[-]	1	-	-	1	1
2	Vsim	AdFish	qTrans > 1; vertical migration speed	m/d	10	-	-	10	15
3	afrFA	AdFish	qArena /= 0; foraging restriction outside FA	[-]	1	-	-	1	1
4	cDCarrFish	AdFish	carrying capacity of fish	gDW m-2	15	15	15	15	15
5	cDFiIn	AdFish	external adult fish density	gDW m-2	0.005	0.005	0.005	0.005	0.005
6	cDFiMin	AdFish	minimum benthivorous fish biomass in system	gDW/m2	0.0001	1e-05	0.0001	1e-05	1e-05
7	cDayAgeFish	AdFish	aging day of year for fish	[-]	360	360	360	360	360
8	cDayReprFish	AdFish	reproduction day of year for fish	[-]	120	120	120	120	120
9	cMinLight	AdFish	qTrans = 3; light level triggering downwards swimming	W/m2	50	-	-	50	50
10	cMinO2	AdFish	qTrans > 1; oxygen conc. Limit	gO2/m3	2	2		2	2
11	cNDFishRef	AdFish	reference N/C ratio of fish	mgN/mgDW	0.1	0.1	0.1	0.1	0.1
12	cPDFishRef	AdFish	reference P/C ratio of fish	mgP/mgDW	0.022	0.022	0.022	0.022	0.022
13	cRelVegFish	AdFish	decrease of fish feeding per macrophytes cover	[-]	0.009	0.009	0.009	0.009	0.009
14	cSigTmFish	AdFish	temperature constant of fish (sigma in Gaussian curve)	degree C	10	10	10	10	10
15	cTmOptFish	AdFish	optimal temperature of zoo- and benthivorous fish	degree C	25	25	25	25	25
16	fAgeFish	AdFish	yearly ageing fraction of zooplanktivorous fish	[-]	0.5	0.5	0.5	0.5	0.5
17	fDAssFi	AdFish	C assimilation efficiency of adult fish	[-]	0.4	0.4	0.4	0.4	0.4
18	fDBone	AdFish	fraction of fish C fixed in bones and scales	[-]	0.35	0.35	0.35	0.35	0.35
19	fDissEgesFish	AdFish	soluble nutrient fraction of fish egested food	[-]	0.25	0.25	0.25	0.25	0.25
20	fDissMortFish	AdFish	soluble nutrient fraction of dead fish (excl bones and scales)	[-]	0.1	0.1	0.1	0.1	0.1
21	fFisDOMW	AdFish	dissolved organic matter fraction from fish	[-]	0.5	0	0.5	0.5	0.5
22	fFishBen	AdFish	zoobentivory time fraction	[-]	1	-	-	1	1
23	fFishPisc	AdFish	piscivory time fraction	[-]	0	-	-	0	0
24	fFishZoo	AdFish	zooplanktivory time fraction	[-]	0	-	-	0	0
25	fPBone	AdFish	fraction of fish P fixed in bones and scales	[-]	0.5	0.5	0.5	0.5	0.5
26	fReprFish	AdFish	yearly reproduction fraction of benthivorous fish	[-]	0.02	0.02	0.02	0.02	0.02
27	hDBentFi	AdFish	half-saturation constant for zoobenthos on adult fish	g/m2	2.5	1.576	2.5	2.5	2.5
28	kDAssFi	AdFish	maximum assimilation rate of adult fish	1/d	0.06	0.06	0.06	0.06	0.06
29	kDRespFi	AdFish	maintenance respiration constant of benthivorous fish	1/d	0.004	0.004	0.004	0.004	0.004
30	kMigrFish	AdFish	fish migration rate	1/d	0.001	0.001	0.001	0.001	0.001
31	kMortFi	AdFish	specific mortality of benthivorous fish	1/d	0.00027	0.00027	0.00027	0.00027	0.00027
32	kTurbFish	AdFish	relative resuspension by adult fish browsing	g/gDW/d	1	-	-	1	1
33	lADfa	AdFish	qStageOpt = 2 or 3; toggle Adult target foraging arena	[-]	F	-	-	F	F
34	lJUfa	AdFish	qStageOpt = 1 or 3; Juvenile target foraging arena toggle	[-]	F	-	-	F	F
35	lNutMeth	AdFish	toggle fixed stochiometry	[-]	F	-	-	F	F
36	lVegOpt	AdFish	switch for macrophyte dependence on fish max assimilation	[-]	F	-	-	F	F
37	nBEN	AdFish	number of zoobenthos prey	[-]	0	-	-	1	1
38	nKShares	AdFish	qStageOpt > 0; # of not-coupled other stages sharing carr. cap.	[-]	0	-	-	0	0
39	nPRED	AdFish	qArena = 2; number of predators	[-]	0	-	-	0	0
40	qArena	AdFish	FA method: 0=no FA; 1=Ecopath; 2=pred. avoid.; 3=food regulated	[-]	0	-	-	0	0
41	qStageOpt	AdFish	stage coupling method: 0=nothing; 1=repro.; 2=maturation; 3=both	[-]	0	-	-	1	1
42	qTrans	AdFish	vert. trans. method: 0=no trans.; 1=passive; 2=O2; 3=O2 & Light	[-]	2	-	-	2	2
43	vFAKPred	AdFish	qArena = 2; half-saturation density for predator depend. of VER	[-]	1	-	-	1	1
44	vFAOut	AdFish	qArena /= 0; max vulnerability exchange rate, VER, into FA	d-1	0.01	-	-	0.01	0.01
45	vFARel	AdFish	qArena /= 0; vuln. exchange rate out of FA, relative to vmax	[-]	1	-	-	1	1
46	Vswim	JuFish	qTrans > 1; vertical migration speed	m d-1	10	-	-	15	15
47	ZOOpref1	JuFish	preference factor for zooplankton prey 1	[-]	1	-	-	0.9	0.9
48	ZOOpref2	JuFish	preference factor for zooplankton prey 2	[-]	1	-	-	1	1
49	afrFA	JuFish	qArena /= 0; foraging restriction outside FA	[-]	1	-	-	1	1
50	cDCarrFish	JuFish	carrying capacity of fish	gDW m-2	15	15	15	15	15
51	cDFiIn	JuFish	external juvenile fish density	gDW m-2	0.005	0.005	0.005	0.005	0.005
52	cDFiMin	JuFish	minimum zooplanktivorous fish biomass in system	gDW/m2	0.0001	1e-05	0.0001	1e-05	1e-05
53	cDayAgeFish	JuFish	aging day of year for fish	[-]	360	360	360	360	360
54	cDayReprFish	JuFish	reproduction day of year for fish	[-]	120	120	120	120	120
55	cMinLight	JuFish	qTrans = 3; light level triggering downwards swimming	W/m2	50	-	-	50	50
56	cMinO2	JuFish	qTrans > 1; oxygen conc. Limit	gO2/m3	2	-	-	2	2
57	cNDFishRef	JuFish	reference N/C ratio of fish	mgN/mgDW	0.1	0.1	0.1	0.1	0.1
58	cPDFishRef	JuFish	reference P/C ratio of fish	mgP/mgDW	0.022	0.022	0.022	0.022	0.022
59	cRelVegFish	JuFish	decrease of fish feeding per macrophytes cover	[-]	0.009	0.009	0.009	0	0
60	cSigTmFish	JuFish	temperature constant of fish (sigma in Gaussian curve)	degree C	10	10	10	10	10
61	cTmOptFish	JuFish	optimal temperature of zoo- and benthivorous fish	degree C	25	25	25	25	25
62	fAgeFish	JuFish	yearly ageing fraction of zooplanktivorous fish	[-]	0.5	0.5	0.5	0.5	0.5
63	fDAssFi	JuFish	C assimilation efficiency of zooplanktivorous fish	[-]	0.4	0.4	0.4	0.4	0.4
64	fDBone	JuFish	fraction of fish C fixed in bones and scales	[-]	0.35	0.35	0.35	0.35	0.35
65	fDissEgesFish	JuFish	soluble nutrient fraction of fish egested food	[-]	0.25	0.25	0.25	0.25	0.25
66	fDissMortFish	JuFish	soluble nutrient fraction of dead fish (excl bones and scales)	[-]	0.1	0.1	0.1	0.1	0.1
67	fFisDOMW	JuFish	dissolved organic matter fraction from fish	[-]	0.5	0	0.5	0	0
68	fFishBen	JuFish	zoobentivory time fraction	[-]	0	-	-	0	0
69	fFishPisc	JuFish	piscivory time fraction	[-]	0	-	-	0	0
70	fFishZoo	JuFish	zooplanktivory time fraction	[-]	1	-	-	1	1
71	fPBone	JuFish	fraction of fish P fixed in bones and scales	[-]	0.5	0.5	0.5	0.5	0.5
72	fReprFish	JuFish	yearly reproduction fraction of zooplanktivorousfish	[-]	0.02	0.02	0.02	0.02	0.02
73	hDZooFi	JuFish	half-saturation zooplankton for zooplanktivorous fish predation	g/m2	2.5	1.576	2.5	1.1	1.1
74	kDAssFi	JuFish	maximum assimilation rate of zooplanktivorous fish	1/d	0.06	0.06	0.06	0.12	0.12
75	kDRespFi	JuFish	maintenance respiration constant of zooplanktivorous fish	1/d	0.004	0.004	0.004	0.01	0.01
76	kMigrFish	JuFish	fish migration rate	1/d	0.001	0.001	0.001	0.001	0.001
77	kMortFi	JuFish	specific mortality of zooplanktivorous fish	1/d	0.00027	0.00027	0.00027	0.001	0.001
78	lADfa	JuFish	qStageOpt = 2 or 3; toggle Adult target foraging arena	[-]	F	-	-	F	F
79	lJUfa	JuFish	qStageOpt = 1 or 3; Juvenile target foraging arena toggle	[-]	F	-	-	F	F
80	lNutMeth	JuFish	toggle fixed stochiometry	[-]	F	-	-	F	F
81	lVegOpt	JuFish	switch for macrophyte dependence on fish max assimilation	[-]	F	-	-	F	F
82	nKShares	JuFish	qStageOpt > 0; # of not-coupled other stages sharing carr. cap.	[-]	0	-	-	0	0
83	nPRED	JuFish	qArena = 2; number of predators	[-]	0	-	-	0	0
84	nZOO	JuFish	number of zooplankton prey	[-]	2	-	-	2	2
85	qArena	JuFish	FA method: 0=no FA; 1=Ecopath; 2=pred. avoid.; 3=food regulated	[-]	0	-	-	0	0
86	qStageOpt	JuFish	stage coupling method: 0=nothing; 1=repro.; 2=maturation; 3=both	[-]	0	-	-	2	2
87	qTrans	JuFish	vert. trans. method: 0=no trans.; 1=passive; 2=O2; 3=O2 & Light	[-]	2	-	-	2	2
88	vFAKPred	JuFish	qArena = 2; half-saturation density for predator depend. of VER	[-]	1	-	-	1	1
89	vFAOut	JuFish	qArena /= 0; max vulnerability exchange rate, VER, into FA	d-1	0.01	-	-	0.01	0.01
90	vFARel	JuFish	qArena /= 0; vuln. exchange rate out of FA, relative to vmax	[-]	1	-	-	1	1
91	PISCpref1	PiscFish	preference factor for fish prey 1	[-]	1	-	-	1	1
92	PISCpref2	PiscFish	preference factor for fish prey 2	[-]	1	-	-	1	1
93	Vswim	PiscFish	qTrans > 1; vertical migration speed	m/d	10	-	-	15	15
94	afrFA	PiscFish	qArena /= 0; foraging restriction outside FA	[-]	1	-	-	1	1
95	cDCarrPisc	PiscFish	carrying capacity of piscivorous fish	gDW/m2	0.1	0.1	0.1	15	15
96	cDPiscIn	PiscFish	external Pisc. density	gDW m-2	0.001	0.001	0.001	0.001	0.001
97	cDPiscMin	PiscFish	minimum piscivorous fish biomass in system	gDW/m2	0.0001	1e-05	0.0001	1e-05	1e-05
98	cDayAgeFish	PiscFish	aging day of year for fish	[-]	360	360	360	360	360
99	cDayReprFish	PiscFish	reproduction day of year for fish	[-]	120	120	120	120	120
100	cMinLight	PiscFish	qTrans = 3; light level triggering downwards swimming	W/m2	50	-	-	50	50
101	cMinO2	PiscFish	qTrans > 1; oxygen conc. Limit	gO2/m3	2	-	-	2	2
102	cNDPisc	PiscFish	reference N/C ratio of piscivorous fish	mgN/mgDW	0.1	0.1	0.1	0.1	0.1
103	cPDPisc	PiscFish	reference P/C ratio of piscivorous fish	mgP/mgDW	0.022	0.022	0.022	0.022	0.022
104	cSigTmPisc	PiscFish	temperature constant for piscivorous fish (sigma)	degree C	10	10	10	10	10
105	cTmOptPisc	PiscFish	optimal temperature for piscivorous fish	degree C	25	25	25	25	25
106	fAgeFish	PiscFish	yearly ageing fraction of zooplanktivorous fish	[-]	0.5	0.5	0.5	0.5	0.5
107	fDAssFi	PiscFish	C assimilation efficiency of adult fish	[-]	0.4	0.4	0.4	0.4	0.4
108	fDBone	PiscFish	fraction of fish C fixed in bones and scales	[-]	0.35	0.35	0.35	0.35	0.35
109	fDissEgesPisc	PiscFish	soluble P fraction of fish egested food	[-]	0.25	0.25	0.25	0.25	0.25
110	fDissMortPisc	PiscFish	soluble nutrient fraction of dead piscivorous fish	[-]	0.1	0.1	0.1	0.01	0.01
111	fFisDOMW	PiscFish	dissolved organic matter fraction from fish	[-]	0.5	0	0.5	0.5	0.5
112	fFishBen	PiscFish	zoobentivory time fraction	[-]	0	-	-	0	0
113	fFishPisc	PiscFish	piscivory time fraction	[-]	1	-	-	1	1
114	fFishZoo	PiscFish	zooplanktivory time fraction	[-]	0	-	-	0	0
115	fPBone	PiscFish	fraction of fish P fixed in bones and scales	[-]	0.5	0.5	0.5	0.5	0.5
116	fReprFish	PiscFish	yearly reproduction fraction of benthivorous fish	[-]	0.02	0.02	0.02	0.02	0.02
117	hDPiscFi	PiscFish	half-saturating DFish for piscivorous fish predation	g/m2	1	1	1	1	1
118	hDVegPisc	PiscFish	half-saturation constant for macrophytes on piscivorous fish	g/m2	5	0.014	2.08	0.015	0.015
119	kDAssPisc	PiscFish	maximum assimilation rate for piscivorous fish	1/d	0.025	0.078	0.024	0.025	0.025
120	kDRespPisc	PiscFish	respiration constant of piscivorous fish	1/d	0.005	0.005	0.005	0.005	0.005
121	kMigrPisc	PiscFish	piscivorous migration rate	1/d	0.001	0.001	0.001	0.001	0.001
122	kMortPisc	PiscFish	specific mortality of piscivorous fish	1/d	0.00027	0.00027	0.00027	0.00027	0.00027
123	lADfa	PiscFish	qStageOpt = 2 or 3; toggle Adult target foraging arena	[-]	F	-	-	F	F
124	lJUfa	PiscFish	qStageOpt = 1 or 3; Juvenile target foraging arena toggle	[-]	F	-	-	F	F
125	lNutMeth	PiscFish	toggle fixed stochiometry	[-]	F	-	-	F	F
126	lVegOpt	PiscFish	switch for macrophyte dependence on fish max assimilation	[-]	F	-	-	F	F
127	nKShares	PiscFish	qStageOpt > 0; # of not-coupled other stages sharing carr. cap.	[-]	0	-	-	0	0
128	nPISC	PiscFish	number of fish prey	[-]	0	-	-	2	2
129	nPRED	PiscFish	qArena = 2; number of predators	[-]	0	-	-	0	0
130	qArena	PiscFish	FA method: 0=no FA; 1=Ecopath; 2=pred. avoid.; 3=food regulated	[-]	0	-	-	0	0
131	qStageOpt	PiscFish	stage coupling method: 0=nothing; 1=repro.; 2=maturation; 3=both	[-]	0	-	-	0	0
132	qTrans	PiscFish	vert. trans. method: 0=no trans.; 1=passive; 2=O2; 3=O2 & Light	[-]	2	-	-	2	2
133	vFAKPred	PiscFish	qArena = 2; half-saturation density for predator depend. of VER	[-]	1	-	-	1	1
134	vFAOut	PiscFish	qArena /= 0; max vulnerability exchange rate, VER, into FA	d-1	0.01	-	-	0.01	0.01
135	vFARel	PiscFish	qArena /= 0; vuln. exchange rate out of FA, relative to vmax	[-]	1	-	-	1	1
136	NO3PerCS	abiotic_sediment	NO3 denitrified per mol C mineralised	[-]	0.8	0.8	0.91	0.803151	0.803151
137	O2PerNH4S	abiotic_sediment	O2 used per mol NH4 nitrified	mol	2	2.032	1.71	2.02161	2.02161
138	bPorCorS	abiotic_sediment	sediment porosity	m3 water/m3 sediment	0.737275	0.737	0.737275	0.737275	0.737275
139	bPorS	abiotic_sediment	sediment porosity	m3 water /m3 sediment	0.847947	0.85	0.847947	0.607378	0.694521
140	cCPerDWS	abiotic_sediment	C content of organic matter	gC/gDW	0.4	0.4	0.4	0.400586	0.408476
141	cDepthS	abiotic_sediment	sediment depth	m	0.1	0.1	0.1	0.1	0.1
142	cKPAdsOxS	abiotic_sediment	P adsorption affinity under oxidized conditions	m3/gP	0.6	0.752	1.6	1.5	4.74387
143	cRelPAdsAlS	abiotic_sediment	max. P adsorption per g Al	gP/gAl	0.134	0.134	0.134	0.134	0.134
144	cRelPAdsDWS	abiotic_sediment	max. P adsorption per g DW	gP/gD	3e-05	3.2e-05	4.76e-05	4.00141e-05	9.78355e-06
145	cRelPAdsFeS	abiotic_sediment	max. P adsorption per g Fe	gP/gFe	0.065	0.062	0.055	0.0610951	0.040905
146	cThetaDif	abiotic_sediment	temperature coefficient for diffusion	[-]	1.02	1.031	1.02	1.02004	1.01864
147	cThetaMinDOMS	abiotic_sediment	exp. temperature constant of sediment mineralization	[-]	1.07	1.136	1.02	1.05727	1.03287
148	cThetaMinPOMS	abiotic_sediment	temperature coeff. for sediment mineralization of POM to DOM	[-]	1.07	1.097	1.05	1.04867	1.02231
149	cThetaNitrS	abiotic_sediment	temperature coefficient for nitrification	[-]	1.08	1.06	1.01	1.05875	1.04126
150	cTurbDifNut	abiotic_sediment	bioturbation factor for diffusion	[-]	5	4.234	14.76	14.8147	16.8019
151	cTurbDifO2	abiotic_sediment	bioturbation factor for diffusion	[-]	5	6.56	1.93	5.17031	4.591
152	coPO4Max	abiotic_sediment	max. SRP conc. in pore water	mgP/L	1	1.742	1.04	1.11859	0.683496
153	fAlDIMS	abiotic_sediment	Al content of inorganic matter	gFe/gD	0.01	0.01	0.01	0.01	0.01
154	fDepthDifS	abiotic_sediment	nutrient diffusion distance as fraction of sediment depth	[-]	0.5	0.5	0.5	0.5	0.5
155	fFeDIM	abiotic_sediment	Fe content of inorg. matter	gFe/gD	0.01	0.054	0.026	0.0279535	0.0179199
156	fRedMaxS	abiotic_sediment	max. reduction factor of P adsorption affinity	[-]	0.9	0.953	0.86	0.870466	0.906851
157	fRefrPOMS	abiotic_sediment	refractory fraction of sediment POM	[-]	0.15	0.15	0.08	0.0515543	0.35644
158	hNO3DenitS	abiotic_sediment	quadratic half-sat. NO3 conc. for denitrification	mgN/L	2	1.291	0.25	0.0582632	0.0977027
159	kDDifDOM	abiotic_sediment	molecular diffusion constant for dissolved organic matter	m2/d	0.000112	2.7e-05	0.0029	0.000294113	0.000734087
160	kDMinDOMS	abiotic_sediment	mineralization constant for sediment dissolved organic matter	1/d	0.002	0.001	0.0027	0.000595535	0.00105719
161	kDMinHum	abiotic_sediment	maximum decomposition constant of humic material	1/d	1e-05	1e-05	0.00021	9.72976e-05	6.86078e-05
162	kDMinPOMS	abiotic_sediment	mineralization constant in sediment from POM-DW to DOM-DW	1/d	0.002	0.003	0.0027	0.000462874	0.006173
163	kNDifDOM	abiotic_sediment	molecular diffusion constant for dissolved organic N	m2/d	0.000112	5.3e-05	0.000118	0.000200429	0.000341295
164	kNDifNH4	abiotic_sediment	molecular NH4 diffusion constant	m2/d	0.000112	0.000112	0.000112	7.57214e-05	8.80878e-05
165	kNDifNO3	abiotic_sediment	molecular NO3 diffusion constant	m2/d	8.6e-05	8.6e-05	8.6e-05	9.95968e-05	0.000111214
166	kNMinDOMS	abiotic_sediment	mineralization constant for sediment dissolved organic N	1/d	0.002	0.001	0.0017	0.00605057	0.00924435
167	kNMinPOMS	abiotic_sediment	mineralization constant in sediment from POM-N to DOM-N	1/d	0.002	0.002	0.0002	0.000143398	0.000222444
168	kNitrS	abiotic_sediment	nitrification rate constant	1/d	1	1.237	0.34	0.949469	1.02596
169	kO2Dif	abiotic_sediment	molecular O2 diffusion constant	m2/d	2.6e-05	0.000208	0.00018	0.000170556	0.000158242
170	kPChemPO4	abiotic_sediment	chem. PO4 loss rate	1/d	0.03	0.03	0.03	0.0274966	0.0284434
171	kPDifDOM	abiotic_sediment	molecular diffusion constant for dissolved organic P	m2/d	0.000112	0.000207	0.000118	0.000227268	0.000255834
172	kPDifPO4	abiotic_sediment	molecular PO4 diffusion constant	m2/d	7.2e-05	7.2e-05	7.2e-05	7.96182e-05	7.91632e-05
173	kPMinDOMS	abiotic_sediment	mineralization constant for sediment dissolved organic P	1/d	0.002	0.002	0.0022	0.00302275	0.00276704
174	kPMinPOMS	abiotic_sediment	mineralization constant in sediment from POM-P to DOM-P	1/d	0.002	0.004	0.0001	0.000140926	0.00020883
175	kPSorp	abiotic_sediment	P sorption rate constant	1/d	0.05	0.041	0.089	0.0482435	0.0219591
176	kSIMinPaS	abiotic_sediment	mineralization constant in sediment from POM-Si to DOM-Si	1/d	0.002	0.002	0.002	0.0360152	0.0360152
177	kSIO2Dif	abiotic_sediment	molecular diffusion constant for dissolved organic Si	m2/d	0.000112	0	0.000112	8.64e-05	8.64e-05
178	NO3PerCW	abiotic_water	denitrified NO3 per mol C mineralized	molNO3	0.8	0.853	1.47	1.04744	1.0805
179	O2PerNH4W	abiotic_water	used O2 per mol NH4+ nitrified	molO2	2	2.067	3.3	2.01513	2.17619
180	cCPerDWW	abiotic_water	C content of organic matter	gC/gDW	0.4	0.4	0.4	0.397255	0.400159
181	cExtSpIM	abiotic_water	specific extinction inorganic matter	m2/gDW	0.05	0.05	0.05	0.05	0.05
182	cExtSpPOM	abiotic_water	specific extinction factor for POM	m2/gDW	0.15	0.1	0.15	0.11068	0.11068
183	cKPAdsOxW	abiotic_water	P adsorption affinity under oxidized conditions	m3/gP	0.6	1.407	0.6	1.48198	1.89827
184	cRelPAdsAlW	abiotic_water	maximum P adsorption per g Al	gP/gAl	0.134	0.134	0.134	0.134	0.134
185	cRelPAdsDW	abiotic_water	maximum P adsorption per g DW	gP/gD	3e-05	7.8e-05	3e-05	2.12149e-05	4.07476e-05
186	cRelPAdsFew	abiotic_water	maximum P adsorption per g Fe	gP/gFe	0.065	0.089	0.065	0.0381957	0.0371619
187	cThetaAer	abiotic_water	temperature coefficient for reaeration	1/e^oC	1.024	1.017	1.005	1.01502	1.00978
188	cThetaMinDOMW	abiotic_water	temperature coefficient for DOM mineralization	1/d	1.07	1.073	1.05	1.03043	1.04733
189	cThetaMinPOMW	abiotic_water	temperature coefficient for mineralization from POM to DOM	[-]	1.07	1.076	1.01	1.01919	1.01253
190	cThetaNitr	abiotic_water	temperature coefficient for nitrification	[-]	1.08	1.03	1.003	1.06906	1.04042
191	cVSetIM	abiotic_water	maximum settling rate of inorganic matter	m/day	-1	-1.045	-0.95	-1.29439	-0.828361
192	cVSetPOM	abiotic_water	maximum settling rate of POM	m/day	-0.25	-0.28	-0.35	-0.232888	-0.128521
193	fAlDIMW	abiotic_water	Al content of inorganic matter	gAl/gD	0.01	0.01	0.01	0.01	0.01
194	fFeDIMW	abiotic_water	Fe content of inorganic matter	gFe/gD	0.01	0.042	0.01	0.0391577	0.0383898
195	fRedMaxW	abiotic_water	maximum reduction factor of P adsorption affinity	[-]	0.9	0.911	0.9	0.736297	0.722779
196	hNO3DenitW	abiotic_water	quadratic half saturation NO3 conc. for denitrification	mgN/L	2	1.217	0.3	0.215305	0.2184
197	hO2BOD	abiotic_water	half saturation oxygen conc. for BOD	mgO2/L	1	1.395	4.79	1.46313	1.18639
198	hO2Nitr	abiotic_water	half saturation oxygen conc. for nitrification	mgO2/L	2	2.037	3.57	2.04564	2.51649
199	kDMinDOMW	abiotic_water	mineralization constant of dissolved organic DW	1/d	0.01	0.054	0.035	0.0483145	0.0939727
200	kDMinPOMW	abiotic_water	decomposition constant for POM-DW to DOM-DW	1/d	0.01	0.001	0.0001	0.00848763	0.0853939
201	kNMinDOMW	abiotic_water	mineralization constant of dissolved organic N	1/d	0.01	0.008	0.016	0.0291833	0.0101933
202	kNMinPOMW	abiotic_water	decomposition constant for POM-N to DOM-N	1/d	0.01	0.008	0.014	0.0382231	0.0109943
203	kNitrW	abiotic_water	nitrification rate constant in water	1/d	0.1	0.198	0.39	0.201094	0.480928
204	kPMinDOMW	abiotic_water	mineralization constant of dissolved organic P	1/d	0.01	0.011	0.014	0.0267128	0.0166467
205	kPMinPOMW	abiotic_water	decomposition constant for POM-P to DOM-P	1/d	0.01	0.012	0.0003	0.00195325	0.00267794
206	kPSorpW	abiotic_water	P adsorption rate constant	1/d	0.05	0.408	0.05	0.031202	0.032754
207	kSiMinPaW	abiotic_water	mineralization constant of dissolved organic Si	1/d	0.01	0.01	0.0083	0.00698031	0.00698031
208	cNH4Ground	burial	NH4 concentration in groundwater	mgN/l	1	-	-	1	1
209	cNO3Ground	burial	NO3 concentration in groundwater	mgN/l	0.1	-	-	0.1	0.1
210	cPO4Ground	burial	PO4 concentration in groundwater	mgP/l	0.1	-	-	0.1	0.1
211	cRhoIM	burial	density of sediment inorganic matter	g/m3	2500000	-	-	2500000	2500000
212	cRhoOM	burial	density of sediment organic matter	g/m3	1400000	-	-	1400000	1400000
213	fDOrgSoil	burial	deep sediment organic matter fraction	-	0.1	-	-	0.1	0.1
214	cAffNUpt	cyanobacteria	initial N uptake affinity bluegreens	L mgDW-1 d-1	0.2	0.561	0.15	0.535265	0.535265
215	cAffPUpt	cyanobacteria	initial P uptake affinity blue-greens	L mgDW-1 d-1	0.8	0.745	0.8	0.784005	0.784005
216	cCPerDW	cyanobacteria	C content of organic matter	gC/gDW	0.4	0.4	0.4	0.4	0.4
217	cChDMax	cyanobacteria	maximum chlorophyll/C ratio for blue-greens	mgChl/mgDW	0.015	0.05	0.031	0.015	0.0209906
218	cChDMin	cyanobacteria	minimum chlorophyll/C ratio for blue-greens	mgChl/mgDW	0.005	0.04	0.014	0.005	0.00995014
219	cDMinS	cyanobacteria	minimum DW concentration in sediment	gDW/m3	1e-05	-	-	1e-05	1e-05
220	cDMinW	cyanobacteria	minimum blue-green algae concentration in system	gDW/m3	1e-05	0.0001	1e-05	0.0001	0.0001
221	cExtSp	cyanobacteria	specific extinction of blue-greens	m2/gDW	0.35	0.35	0.35	0.35	0.35
222	cLOptRef	cyanobacteria	optimum PAR for blue-greens at 20 degrees C (Steele function)	W/m2	13.6	51.881	13	44.7901	43.3939
223	cMuMax	cyanobacteria	maximum growth rate blue-greens	1/d	0.6	1.068	1.38	0.583632	0.528035
224	cNDMax	cyanobacteria	maximum N/DW ratio blue-greens	mgN/mgDW	0.15	0.16	0.15	0.163339	0.10164
225	cNDMin	cyanobacteria	minimum N/DW ratio blue-greens	mgN/mgDW	0.03	0.035	0.018	0.0104574	0.0305758
226	cNFixMax	cyanobacteria	lNfix=.true.; maximum N fixation rate	mgN/mgDW/d	0.01	-	-	0.01	0.01
227	cPDMax	cyanobacteria	maximum P/DW ratio blue-greens	mgP/mgDW	0.025	0.025	0.025	0.0242771	0.0230221
228	cPDMin	cyanobacteria	minimum P/DW ratio blue-greens	mgP/mgDW	0.0025	0.003	0.0012	0.00287226	0.0017569
229	cResusExp	cyanobacteria	exponent parameter for phytoplankton resuspension	1/(gDW/m2/d)	-0.379	-	-	-0.379	-0.379
230	cSiD	cyanobacteria	lSi=.true.; Si/DW ratio	mgSi/mgDW	0.15	-	-	0.15	0.15
231	cSigTm	cyanobacteria	temperature constant blue-greens (sigma in Gaussian curve)	degree C	12	11.029	12.16	15.0653	11.7762
232	cTmOpt	cyanobacteria	optimum temperature of blue-greens	degree C	25	25.908	28.11	28.6067	20.2276
233	cVNUptMax	cyanobacteria	maximum N uptake capacity of blue-greens	mgN mgDW-1 d-1	0.07	0.077	0.079	0.082361	0.082361
234	cVPUptMax	cyanobacteria	maximum P uptake capacity of blue-greens	mgP mgDW-1 d-1	0.04	0.037	0.04	0.073684	0.0521471
235	cVSed	cyanobacteria	sedimentation velocity	m/d	0.2	-	-	0.2	0.173256
236	cVSet	cyanobacteria	settling rate of blue-greens	m/d	-0.06	-0.044	-0.03	-0.0759477	-0.0637705
237	cVSwim	cyanobacteria	qVM > 0; vertical swimming speed	mm/s	0.1	-	-	0.1	0.179367
238	fDOMS	cyanobacteria	DOM fraction of settled dead cells	[-]	0	-	-	0.25	0.22085
239	fDOMW	cyanobacteria	DOM fraction of dead cells	[-]	0	-	-	0.25	0.228551
240	fDissMort	cyanobacteria	soluble nutrient fraction of dead algae	[-]	0.2	0	0.41	0.415582	0.415582
241	fLVMmin	cyanobacteria	qVM > 1; minimum detectable PAR level	W/m2	0.025	-	-	0.025	0.0294719
242	fMuNFix	cyanobacteria	lNfix=.true.; fraction of MuMax at max N fix.	[-]	0.9	-	-	0.9	0.9
243	fNutLimVMdown	cyanobacteria	qVM > 1 or 3; threshold nut. limitation for downwards taxis	[-]	0.675	-	-	0.675	0.607619
244	fNutLimVMup	cyanobacteria	qVM > 1 or 3; threshold nut. limitation for upwards taxis	[-]	0.75	-	-	0.75	0.713154
245	hLRef	cyanobacteria	half-saturation constant for PAR influence on blue-greens	W/m2	34	34	34	34	49.9766
246	hO2BOD	cyanobacteria	half-saturation constant for oxygen conc. on BOD	mgO2/l	1	-	-	1	1
247	hSiAss	cyanobacteria	half-saturation constant for Si influence on blue-greens	mgSi/L	0	0	0	0.09	0.09
248	kDResp	cyanobacteria	maintenance respiration constant blue-greens	1/d	0.03	0.03	0.047	0.03	0.03
249	kMortS	cyanobacteria	mortality constant of blue-greens in sediment	1/d	0.2	-	-	0.2	0.2
250	kMortW	cyanobacteria	mortality constant of blue-greens in water	1/d	0.01	0.01	0.15	0.01	0.01
251	kResusMax	cyanobacteria	maximum phytoplankton resuspension rate	1/d	0.2	-	-	0.25	0.25
252	lNfix	cyanobacteria	toggle nitrogen fixation	[-]	F	-	-	F	F
253	lSi	cyanobacteria	toggle Si usage	[-]	F	-	-	F	F
254	qLightMethod	cyanobacteria	light method, without photoinhibition,Chalker(1980)model,2,with photoinhibition,Klepperetal.(1988)/Ebenhohetal.(1997)model. ([-])		2	-	-	2	2
255	qVM	cyanobacteria	Taxis method (0=const.; 1=Nut. taxis; 2=Light taxis; 3=N&L)	[-]	0	-	-	0	0
256	POMpref	daphnia	selection factor for particulate organic matter	[-]	0.25	0.191	0.16	0.2	0.0712157
257	Vswim	daphnia	qtrans > 1; vertical migration speed	m d-1	15	-	-	15	15
258	cDCarrZoo	daphnia	carrying capacity of daphnia	gDW/m3	25	25	25	25	25
259	cDMinZoo	daphnia	minimum zooplankton biomass in system	gDW/m3	1e-05	1e-05	1e-05	1e-05	1e-05
260	cFiltMax	daphnia	maximum filtering rate	L mgDW-1 d-1	4.5	4.573	1.11	3.5	3.49179
261	cMaxLight	daphnia	qtrans = 3; light level triggering downwards swimming	W/m2	50	-	-	50	50
262	cMinLight	daphnia	qtrans = 3; light level triggering upwards swimming	W/m2	40	-	-	40	40
263	cMinO2	daphnia	qtrans > 1; oxygen conc. limit	gO2/m3	2	-	-	2	2
264	cNDZooRef	daphnia	reference N/DW-ratio zooplankton	mgN/mgDW	0.07	0.07	0.07	0.07	0.07
265	cPDZooRef	daphnia	reference P/DW-ratio zooplankton	mgP/mgDW	0.01	0.01	0.01	0.01	0.01
266	cPrefBlue	daphnia	selection factor for blue-greens	[-]	0.125	0.342	0.25	0.703711	0.852262
267	cPrefDiat	daphnia	selection factor for diatoms	[-]	0.75	0.9	0.9	0.110817	0.256261
268	cPrefGren	daphnia	selection factor for greens	[-]	0.75	0.75	0.75	0.797525	0.701453
269	cSigTmZoo	daphnia	temperature constant for zooplankton	degree C	13	11.06	13	11.761	10.1731
270	cTmOptZoo	daphnia	optimum temperature for zooplankton	degree C	25	25.453	17.91	25.7204	19.4861
271	fDAssZoo	daphnia	dry weight assimilation efficiency of zooplankton	[-]	0.35	0.301	0.33	0.313935	0.326904
272	fDissEgesZoo	daphnia	inorganic soluble nutrient fraction of zooplankton egested food	[-]	0.25	0.01	0.25	0.01	0.01
273	fDissMortZoo	daphnia	inorganic soluble nutrient fraction of dead zooplankton	[-]	0.1	0.01	0.1	0.01	0.01
274	fZooDOMW	daphnia	dissolved organic fraction from zooplankton	[-]	0.5	0.35	0.36	0.35	0.184307
275	hFilt	daphnia	half-saturation constant for food conc. on zooplankton	gDW/m3	1	0.801	1.19	1.46065	1.12653
276	kDRespZoo	daphnia	maintenance respiration constant for zooplankton	1/d	0.15	0.15	0.02	0.15	0.15
277	kMortZoo	daphnia	mortality constant for zooplankton	1/d	0.04	0.04	0.04	0.04	0.04
278	lEatPOM	daphnia	toggle POM consumption	[-]	T	-	-	T	T
279	lSi1	daphnia	toggle prey silica tracking 2	[-]	T	-	-	T	T
280	nPrey	daphnia	number of prey types	[-]	1	-	-	3	3
281	prey_suffix1	daphnia	prey name suffix1	[-]	diatoms	-	-	diatoms	diatoms
282	prey_suffix2	daphnia	prey name suffix2	[-]	cyanobacteria	-	-	cyanobacteria	cyanobacteria
283	prey_suffix3	daphnia	prey name suffix3	[-]	greens	-	-	greens	greens
284	qTrans	daphnia	vert. trans. method: 1=passive; 2=O2; 3=O2 & Light	[-]	2	-	-	1	1
285	cAffNUpt	diatoms	initial N uptake affinity diatoms	L mgDW-1 d-1	0.2	0.428	0.19	0.251934	0.251934
286	cAffPUpt	diatoms	initial P uptake affinity diatoms	L mgDW-1 d-1	0.2	0.143	0.19	0.158569	0.158569
287	cCPerDW	diatoms	C content of organic matter	gC/gDW	0.4	0.4	0.4	0.4	0.4
288	cChDMax	diatoms	maximum chlorophyll/C ratio for diatoms	mgChl/mgDW	0.012	0.025	0.021	0.02	0.0186808
289	cChDMin	diatoms	minimum chlorophyll/C ratio for diatoms	mgChl/mgDW	0.004	0.018	0.01	0.01	0.00554688
290	cDMinS	diatoms	minimum DW concentration in sediment	gDW/m3	1e-05	-	-	1e-05	1e-05
291	cDMinW	diatoms	minimum diatom concentration in system	gDW/m3	1e-05	0.0001	1e-05	0.0001	0.0001
292	cExtSp	diatoms	specific extinction of diatoms	m2/gDW	0.25	0.2	0.25	0.25	0.25
293	cLOptRef	diatoms	optimum PAR for diatoms at 20 degrees C (Steele function)	W/m2	54	29.341	23.32	48.9187	34.2925
294	cMuMax	diatoms	maximum growth rate diatoms	1/d	2	1.987	3	1.8	2.72713
295	cNDMax	diatoms	maximum N/DW ratio for diatoms	mgN/mgDW	0.05	0.05	0.08	0.0605259	0.0327914
296	cNDMin	diatoms	minimum N/DW ratio for diatoms	mgN/mgDW	0.01	0.011	0.005	0.0190259	0.0170293
297	cNFixMax	diatoms	lNfix=.true.; maximum N fixation rate	mgN/mgDW/d	0.01	-	-	0.01	0.01
298	cPDMax	diatoms	maximum P/DW ratio for diatoms	mgP/mgDW	0.005	0.011	0.005	0.0166952	0.0161937
299	cPDMin	diatoms	minimum P/DW ratio for diatoms	mgP/mgDW	0.0005	0.002	0.0024	0.000643405	0.000278865
300	cResusExp	diatoms	exponent parameter for phytoplankton resuspension	1/(gDW/m2/d)	-0.379	-	-	-0.379	-0.379
301	cSiD	diatoms	Si/DW ratio of diatoms	mgSi/mgDW	0.15	0.15	0.15	0.55	0.55
302	cSigTm	diatoms	temperature constant diatoms (sigma in Gaussian curve)	degree C	20	20	15.66	16	10.5857
303	cTmOpt	diatoms	optimum temperature of diatoms	degree C	18	18	20.29	18	16.7408
304	cVNUptMax	diatoms	maximum N uptake capacity of diatoms	mgN mgDW-1 d-1	0.07	0.103	0.067	0.087674	0.087674
305	cVPUptMax	diatoms	maximum P uptake capacity of diatoms	mgP mgDW-1 d-1	0.01	0.012	0.01	0.012142	0.0274057
306	cVSed	diatoms	sedimentation velocity	m/d	0.2	-	-	0.5	0.128765
307	cVSet	diatoms	settling rate of diatoms	m/d	-0.5	-0.5	-0.1	0.474541	-0.355799
308	cVSwim	diatoms	qVM > 0; vertical swimming speed	mm/s	0.1	-	-	0.1	0.1
309	fDOMS	diatoms	DOM fraction of settled dead cells	[-]	0	-	-	0.25	0.242455
310	fDOMW	diatoms	DOM fraction of dead cells	[-]	0	-	-	0.25	0.142521
311	fDissMort	diatoms	soluble nutrient fraction of dead algae	[-]	0.2	0	0.41	0.248227	0.248227
312	fLVMmin	diatoms	qVM > 1; minimum detectable PAR level	W/m2	0.025	-	-	0.025	0.025
313	fMuNFix	diatoms	lNfix=.true.; fraction of MuMax at max N fix.	[-]	0.9	-	-	0.9	0.9
314	fNutLimVMdown	diatoms	qVM > 1 or 3; threshold nut. limitation for downwards taxis	[-]	0.675	-	-	0.675	0.675
315	fNutLimVMup	diatoms	qVM > 1 or 3; threshold nut. limitation for upwards taxis	[-]	0.75	-	-	0.75	0.75
316	hLRef	diatoms	half-saturation constant for PAR influence on diatoms (Lehmann function)	W/m2	6.5	6.5	6.5	6.5	7.4806
317	hO2BOD	diatoms	half-saturation constant for oxygen conc. on BOD	mgO2/l	1	-	-	1	1
318	hSiAss	diatoms	half-saturation constant for Si influence on diatoms	mgSi/L	0.09	0.01	0.09	0.067426	0.067426
319	kDResp	diatoms	maintenance respiration constant diatoms	1/d	0.1	0.1	0.1	0.1	0.1
320	kMortS	diatoms	mortality constant of blue-greens in sediment	1/d	0.2	-	-	0.0518063	0.0518063
321	kMortW	diatoms	mortality constant of diatoms in water	1/d	0.01	0.01	0.01	0.01	0.01
322	kResusMax	diatoms	maximum phytoplankton resuspension rate		0.2	-	-	0.25	0.25
323	lNfix	diatoms	toggle nitrogen fixation	[-]	F	-	-	F	F
324	lSi	diatoms	toggle Si usage	[-]	F	-	-	F	F
325	qLightMethod	diatoms	light method, without photoinhibition,Chalker(1980)model,2,with photoinhibition,Klepperetal.(1988)/Ebenhohetal.(1997)model. ([-])		2	-	-	2	2
326	qVM	diatoms	Taxis method (0=const.; 1=Nut. taxis; 2=Light taxis; 3=N&L)	[-]	0	-	-	0	0
327	cAffNUpt	greens	initial N uptake affinity greens	L mgDW-1 d-1	0.2	0.2	0.2	0.2	0.2
328	cAffPUpt	greens	initial P uptake affinity greens	L mgDW-1 d-1	0.2	0.2	0.2	0.2	0.2
329	cCPerDW	greens	C content of organic matter	gC/gDW	0.4	0.4	0.4	0.4	0.4
330	cChDMax	greens	maximum chlorophyll/C ratio for greens	mgChl/mgDW	0.02	0.025	0.02	0.04	0.015942
331	cChDMin	greens	minimum chlorophyll/C ratio for greens	mgChl/mgDW	0.01	0.02	0.0075	0.02	0.00853879
332	cDMinS	greens	minimum DW concentration in sediment	gDW/m3	1e-05	-	-	1e-05	1e-05
333	cDMinW	greens	minimum green algae concentration in system	gDW/m3	1e-05	0.0001	1e-05	0.0001	0.0001
334	cExtSp	greens	specific extinction of greens	m2/gDW	0.25	0.2	0.25	0.25	0.25
335	cLOptRef	greens	optimum PAR for greens at 20 degrees C (Steele function)	W/m2	30	56.151	35.82	33.1549	46.4372
336	cMuMax	greens	maximum growth rate greens	1/d	1.5	0.98	1.13	1.25	1.20126
337	cNDMax	greens	maximum N/DW ratio greens	mgN/mgDW	0.1	0.1	0.1	0.1	0.205102
338	cNDMin	greens	minimum N/DW ratio greens	mgN/mgDW	0.02	0.02	0.013	0.02	0.0103264
339	cNFixMax	greens	lNfix=.true.; maximum N fixation rate	mgN/mgDW/d	0.01	-	-	0.01	0.01
340	cPDMax	greens	maximum P/DW ratio greens	mgP/mgDW	0.015	0.015	0.015	0.015	0.0161349
341	cPDMin	greens	minimum P/DW ratio greens	mgP/mgDW	0.0015	0.002	0.0018	0.00180033	0.00101688
342	cResusExp	greens	exponent parameter for phytoplankton resuspension	1/(gDW/m2/d)	-0.379	-	-	-0.379	-0.379
343	cSiD	greens	Si/DW ratio of diatoms	mgSi/mgDW	0.15	0.15	0.15	0.15	0.15
344	cSigTm	greens	temperature constant greens	degree C	15	15	12.12	12	13.2715
345	cTmOpt	greens	optimum temperature of greens	degree C	25	25	19.09	20	18.7992
346	cVNUptMax	greens	maximum N uptake capacity of greens	mgN mgDW-1 d-1	0.07	0.07	0.07	0.07	0.07
347	cVPUptMax	greens	maximum P uptake capacity of greens	mgP mgDW-1 d-1	0.01	0.01	0.01	0.01	0.0169197
348	cVSed	greens	sedimentation velocity	m/d	0.2	-	-	0.2	0.140757
349	cVSet	greens	settling rate of greens	m/d	-0.2	-0.2	-0.42	0.116055	0.105199
350	cVSwim	greens	qVM > 0; vertical swimming speed	mm/s	0.1	-	-	0.1	0.1
351	fDOMS	greens	DOM fraction of settled dead cells	[-]	0	-	-	0.25	0.258496
352	fDOMW	greens	fraction of dissolved organic matter from water column phytoplankton	[-]	0.5	0.263	0.02	0.25	0.25797
353	fDissMort	greens	soluble nutrient fraction of dead algae	[-]	0.2	0	0.41	0.2	0.2
354	fLVMmin	greens	qVM > 1; minimum detectable PAR level	W/m2	0.025	-	-	0.025	0.025
355	fMuNFix	greens	lNfix=.true.; fraction of MuMax at max N fix.	[-]	0.9	-	-	0.9	0.9
356	fNutLimVMdown	greens	qVM > 1 or 3; threshold nut. limitation for downwards taxis	[-]	0.675	-	-	0.675	0.675
357	fNutLimVMup	greens	qVM > 1 or 3; threshold nut. limitation for upwards taxis	[-]	0.75	-	-	0.75	0.75
358	hLRef	greens	half-saturation constant for PAR influence on green algae (Lehmann function)	W/m2	17	17	17	17	23.6621
359	hO2BOD	greens	half-sat. constant of oxygen conc. for BOD	mgO2/l	1	1	1	1	1
360	hSiAss	greens	half-saturation constant for Si influence on green algae	mgSi/L	0	0	0	0.01	0.01
361	kDResp	greens	maintenance respiration constant greens	1/d	0.075	0.075	0.075	0.075	0.075
362	kMortS	greens	mortality constant of blue-greens in sediment	1/d	0.2	-	-	0.05	0.05
363	kMortW	greens	mortality constant of greens in water	1/d	0.01	0.01	0.01	0.01	0.01
364	kResusMax	greens	maximum phytoplankton resuspension rate	1/d	0.2	-	-	0.25	0.25
365	lNfix	greens	toggle nitrogen fixation	[-]	F	-	-	F	F
366	lSi	greens	toggle Si usage	[-]	F	-	-	F	F
367	qLightMethod	greens	light method, without photoinhibition,Chalker(1980)model,2,with photoinhibition,Klepperetal.(1988)/Ebenhohetal.(1997)model. ([-])		2	-	-	2	2
368	qVM	greens	Taxis method (0=const.; 1=Nut. taxis; 2=Light taxis; 3=N&L)	[-]	0	-	-	0	0
369	cAffNUptVeg	macrophytes	initial N uptake affinity macrophytes	l/mgDW/d	0.2	0.2	0.2	0.2	0.2
370	cAffPUptVeg	macrophytes	initial P uptake affinity macrophytes	l/mgDW/d	0.2	0.2	0.2	0.2	0.2
371	cCPerDW	macrophytes	C content of organic matter	gC/gDW	0.4	0.45	0.4	0.4	0.4
372	cCovSpVeg	macrophytes	specific cover	l/gDW/m2	0.5	0.5	0.27	0.270243	0.270243
373	cDCarrVeg	macrophytes	maximum macrophyte standing crop	gDW/m2	400	100	207.78	288.035	288.035
374	cDLayerVeg	macrophytes	biomass of a single layer floating leaves	gD/m2	0	0	0	0	0
375	cDVegIn	macrophytes	external macrophytes density	gD/m2	1	1	0.46	1	1
376	cDVegMin	macrophytes	minimum dry weight of macrophytes in system	gDW/m2	1e-05	0.0001	5.2e-05	1e-05	1e-05
377	cDaySumVegMin	macrophytes	day of the year for the end of growing season	day of the year	1	-	-	1	1
378	cDayWinVeg	macrophytes	end of growing season date	day of the year	259	259	218.9	248.09	248.09
379	cExtSpVeg	macrophytes	specific extinction of macrophytes	m2/gDW	0.01	0.001	0.0043	0.00626886	0.00626886
380	cHeightVeg	macrophytes	macrophytes height	m	1	0.2	0.95	0.676041	0.676041
381	cLengAllo	macrophytes	duration of allocation and reallocation phase	d	15	15	15	15	15
382	cLengMort	macrophytes	length of shoot mort. period	d	15	15	15	15	15
383	cMuMaxVeg	macrophytes	maximum growth rate of macrophytes at 20 degrees C	1/d	0.2	0.09	0.031	0.060145	0.060145
384	cNDVeg0	macrophytes	initial N fraction in veg	gN/gD	0.02	0.02	0.02	0.02	0.02
385	cNDVegMax	macrophytes	maximum N/DW ratio macrophytes	mgN/mgD	0.035	0.035	0.035	0.035	0.035
386	cNDVegMin	macrophytes	minimum N/DW ratio macrophytes	mgN/mgD	0.01	0.01	0.01	0.01	0.01
387	cPDVeg0	macrophytes	initial P fraction in veg	gP/gD	0.002	0.002	0.002	0.002	0.002
388	cPDVegMax	macrophytes	maximum P/DW ratio macrophytes	mgP/mgD	0.0035	0.004	0.0035	0.004	0.004
389	cPDVegMin	macrophytes	minimum P/DW ratio macrophytes	mgP/mg	0.0008	0.001	0.0008	0.001	0.001
390	cQ10ProdVeg	macrophytes	temperature quotient of production	[-]	1.2	1.2	1.18	1.14454	1.14454
391	cQ10RespVeg	macrophytes	temperature quotient of respiration	[-]	2	2	1.98	1.9821	1.9821
392	cTmInitVeg	macrophytes	temperature for onset of initial growth	degree C	9	9	10.08	9.00581	9.00581
393	cVNUptMaxVeg	macrophytes	maximum N uptake capacity of macrophytes	mgN/mgDW/d	0.1	0.1	0.1	0.1	0.1
394	cVPUptMaxVeg	macrophytes	maximum P uptake capacity of macrophytes	mgP/mgDW/d	0.01	0.01	0.01	0.01	0.01
395	fDissMortVeg	macrophytes	fraction dissolved nutrients from dead plants	[-]	0.25	0.25	0.25	0.25	0.25
396	fEmergVeg	macrophytes	emergent fraction of shoot	gfloating/gshoot	0	0	0	0	0
397	fFloatVeg	macrophytes	floating fraction of shoot	gfloating/gshoot	0	0	0	0	0
398	fRootVegSum	macrophytes	root fraction outside growing season	groot/gveg	0.1	0.1	0.1	0.1	0.1
399	fRootVegWin	macrophytes	root fraction outside growing season	groot/gveg	0.6	0.6	0.6	0.6	0.6
400	fSedUptVegCoef	macrophytes	sigma coef. for sediment fraction of nutrient uptake	[-]	2.66	2.66	2.66	2.66	2.66
401	fSedUptVegExp	macrophytes	exponent in regression for sediment fraction of nutrient uptake	[-]	-0.83	-0.83	-0.83	-0.83	-0.83
402	fSedUptVegMax	macrophytes	maximum sediment fraction of nutrient uptake	[-]	0.998	0.998	0.64	0.5	0.5
403	fTOMWMortVeg	macrophytes	fraction of shoot mortality becoming water organic matter	[-]	0.1	0.1	0.1	0.1	0.1
404	fVegDOMS	macrophytes	dissolved organic fraction from benthic macrophytes	[-]	0.5	0.5	0.5	0	0
405	fVegDOMW	macrophytes	dissolved organic fraction from pelagic macrophytes	[-]	0.5	0.5	0.5	0	0
406	fWinVeg	macrophytes	fraction surviving in winter	[-]	0.3	0.3	0.31	0.3	0.3
407	hLRefVeg	macrophytes	half-saturation for influence of light on macrophytes	W/m2 PAR	17	10.5	18.05	13.0018	13.0018
408	hO2BOD	macrophytes	half-saturation constant for oxygen conc. on BOD	mgO2/l	1	1	1	1	1
409	kDRespVeg	macrophytes	dark respiration rate of macrophytes	1/d	0.02	0.02	0.02	0.02	0.02
410	kMigrVeg	macrophytes	macrophytes migration rate	1/d	0.001	0.001	0.0016	0.001	0.001
411	kMortVegSum	macrophytes	macrophytes mortality rate in Spring and Summer (low)	1/d	0.005	0.005	0.005	0.005	0.005
412	IEmpUpt	macrophytes	false=do not use this empirical relation	[-]	0	0	0	0	0
413	nCompts	macrophytes	number of macrophyte competitors		0	-	-	0	0
414	POMpref	mesoZoo	selection factor for particulate organic matter	[-]	0.25	0.191	0.16	0.0500914	0.15762
415	Vswim	mesoZoo	qtrans > 1; vertical migration speed	m d-1	15	-	-	15	15
416	cDCarrZoo	mesoZoo	carrying capacity of daphnia	gDW/m3	25	25	25	25	25
417	cDMinZoo	mesoZoo	minimum zooplankton biomass in system	gDW/m3	1e-05	1e-05	1e-05	1e-05	1e-05
418	cFiltMax	mesoZoo	maximum filtering rate	L mgDW-1 d-1	4.5	4.573	1.11	1.5	1.05902
419	cMaxLight	mesoZoo	qtrans = 3; light level triggering downwards swimming	W/m2	50	-	-	50	50
420	cMinLight	mesoZoo	qtrans = 3; light level triggering upwards swimming	W/m2	40	-	-	40	40
421	cMinO2	mesoZoo	qtrans > 1; oxygen conc. limit	gO2/m3	2	-	-	2	2
422	cNDZooRef	mesoZoo	reference N/DW-ratio zooplankton	mgN/mgDW	0.07	0.07	0.07	0.07	0.07
423	cPDZooRef	mesoZoo	reference P/DW-ratio zooplankton	mgP/mgDW	0.01	0.01	0.01	0.01	0.01
424	cPrefBlue	mesoZoo	selection factor for blue-greens	[-]	0.125	0.342	0.25	0.748222	0.773239
425	cPrefDiat	mesoZoo	selection factor for diatoms	[-]	0.75	0.9	0.9	0.294891	0.0810203
426	cPrefGren	mesoZoo	selection factor for greens	[-]	0.75	0.75	0.75	0.886497	0.601774
427	cSigTmZoo	mesoZoo	temperature constant for zooplankton	degree C	13	11.06	13	11.8823	7.88207
428	cTmOptZoo	mesoZoo	optimum temperature for zooplankton	degree C	25	25.453	17.91	23.9029	16.4716
429	fDAssZoo	mesoZoo	dry weight assimilation efficiency of zooplankton	[-]	0.35	0.301	0.33	0.269271	0.259276
430	fDissEgesZoo	mesoZoo	inorganic soluble nutrient fraction of zooplankton egested food	[-]	0.25	0.01	0.25	0.01	0.01
431	fDissMortZoo	mesoZoo	inorganic soluble nutrient fraction of dead zooplankton	[-]	0.1	0.01	0.1	0.01	0.01
432	fZooDOMW	mesoZoo	dissolved organic fraction from zooplankton	[-]	0.5	0.35	0.36	0.0791087	0.287802
433	hFilt	mesoZoo	half-saturation constant for food conc. on zooplankton	gDW/m3	1	0.801	1.19	1.04392	0.674458
434	kDRespZoo	mesoZoo	maintenance respiration constant for zooplankton	1/d	0.15	0.15	0.02	0.15	0.15
435	kMortZoo	mesoZoo	mortality constant for zooplankton	1/d	0.04	0.04	0.04	0.04	0.04
436	lEatPOM	mesoZoo	toggle POM consumption	[-]	T	-	-	T	T
437	lSi1	mesoZoo	toggle prey silica tracking 2	[-]	T	-	-	T	T
438	nPrey	mesoZoo	number of prey types	[-]	1	-	-	3	3
439	prey_suffix1	mesoZoo	prey name suffix1	[-]	diatoms	-	-	diatoms	diatoms
440	prey_suffix2	mesoZoo	prey name suffix2	[-]	cyanobacteria	-	-	cyanobacteria	cyanobacteria
441	prey_suffix3	mesoZoo	prey name suffix3	[-]	greens	-	-	greens	greens
442	qTrans	mesoZoo	vert. trans. method: 1=passive; 2=O2; 3=O2 & Light	[-]	2	-	-	1	1
443	alpha	resus_sed	gross rate of sediment erosion	g m-2 d-1	9000	3004.22	9000	9000	4005.35
444	cFetch	resus_sed	length of water body in prevailing wind direction	m	1000	1000	1000	1000	1000
445	cFetchRef	resus_sed	reference fetch	m	1000	1000	1000	1000	1000
446	cSuspMax	resus_sed	maximum value of logistic function	[-]	25.2	25.2	25.2	25.2	25.2
447	cSuspMin	resus_sed	minimum value of logistic function	[-]	6.1	6.1	6.1	6.1	6.1
448	cSuspRef	resus_sed	reference suspended matter function	[-]	0	0	0	0	0
449	cSuspSlope	resus_sed	slope of logistic function	[-]	2.1	2.1	2.1	2.1	2.1
450	cThetaSed	resus_sed	temperature parameter for sedimentation	1/e^oC	1.01	1.01	1.01	1.01	1.01
451	cVSedIM	resus_sed	maximum sedimentation velocity of inorganic matter	m/d	1	1	1	1	1.01043
452	cVSedPOM	resus_sed	maximum sedimentation velocity of POM	m/d	0.25	0.1	0.5	0.5	0.267613
453	cVSedMain	resus_sed	depth averaged sedimentation velocity	m d-1	0.5	0.993	0.5	0.5	0.533562
454	crt_shear	resus_sed	critical shear stress	N m-2	0.005	0.051	0.014	0.02	0.0244108
455	eta	resus_sed	shear stress correction factor	[-]	1	1	1	1	1
456	fLutum	resus_sed	lutum content of inorganic matter	[-]	0.1	0.1	0.1	0.1	0.1
457	fLutumRef	resus_sed	reference lutum fraction	[-]	0.2	0.2	0.2	0.2	0.2
458	hDepthSusp	resus_sed	half-sat. value of depth in logistic function	[-]	2	2	2	2	2
459	kVegResus	resus_sed	relative resuspension reduction per gram macrophytes	m2/gDW	0.01	0.05	0.05	0.05	0.05
460	qResus	resus_sed	sediment porosity	m3water/m3sediment	0.847947	0.85	0.847947	2	2
461	ref_shear	resus_sed	reference shear stress	N m-2	1	1	1	1	1
462	POMpref	zoobenthos	selection factor for particulate organic matter	[-]	0.25	0.191	0.16	1	1
463	cDBentIn	zoobenthos	external zoobenthos density	gDW/m2	0.01	0.01	0.01	0.01	0.01
464	cDBentMin	zoobenthos	minimum zoobenthos concentration in system	gDW m-2	1e-05	1e-05	1e-05	1e-05	1e-05
465	cDCarrBent	zoobenthos	carrying capacity of zoobenthos	gDW m-2	10	10	10	10	10
466	cNDBentRef	zoobenthos	reference N/C ratio of zoobenthos	mgN/mgDW	0.07	0.07	0.07	0.07	0.07
467	cPDBentRef	zoobenthos	reference P/C ratio of zoobenthos	mgP/mgDW	0.01	0.01	0.01	0.01	0.01
468	cPref1	zoobenthos	selection factor for prey 1	[-]	1	-	-	1	1
469	cPref2	zoobenthos	selection factor for prey 2	[-]	1	-	-	1	1
470	cPref3	zoobenthos	selection factor for prey 3	[-]	1	-	-	1	1
471	cSigTmBent	zoobenthos	temperature constant for zoobenthos (sigma)	degree C	16	16	16	16	16
472	cTmOptBent	zoobenthos	optimal temperature for zoobenthos	degree C	25	25	25	25	25
473	fBenDOMS	zoobenthos	dissolved organic fraction from zoobenthos	[-]	0.5	0.03	0.52	0.5	0.5
474	fDAssBent	zoobenthos	C assimilation efficiency of zoobenthos	[-]	0.3	0.3	0.3	0.3	0.3
475	fDissEgesBent	zoobenthos	soluble nutrient fraction of by zoobenthos egested food	[-]	0.25	0.25	0.25	0.25	0.25
476	fDissMortBent	zoobenthos	soluble P fraction of dead zoobenthos P	[-]	0.1	0.1	0.1	0.1	0.1
477	hDFoodBent	zoobenthos	half saturation food for zoobenthos	g m-2	200	200	200	200	200
478	kDAssBent	zoobenthos	maximum assimilation rate	1/d	0.1	0.1	0.1	0.1	0.1
479	kDRespBent	zoobenthos	respiration constant of zoobenthos	1/d	0.005	0.005	0.005	0.005	0.005
480	kMigrBent	zoobenthos	zoobenthos migration rate	1/d	0.001	0.001	0.001	0.001	0.001
481	kMortBent	zoobenthos	mortality constant of zoobenthos	1/d	0.005	0.005	0.005	0.005	0.005
482	lEatPOM	zoobenthos	toggle POM consumption	[-]	T	-	-	T	T
483	lSi2	zoobenthos	toggle prey silica tracking 2	[-]	T	-	-	T	T
484	nPrey	zoobenthos	number of prey types	[-]	1	-	-	3	3
485	prey_suffix1	zoobenthos	prey name suffix1	[-]	diatoms	-	-	diatoms	diatoms
486	prey_suffix2	zoobenthos	prey name suffix2	[-]	cyanobacteria	-	-	cyanobacteria	cyanobacteria
487	prey_suffix3	zoobenthos	prey name suffix3	[-]	greens	-	-	greens	greens
References:
1) Andersen, T.K., Nielsen, A., Jeppesen, E., Hu, F., Bolding, K., Liu, Z., Søndergaard, M., Johansson, L.S. and Trolle, D. 2020. Predicting ecosystem state changes in shallow lakes using an aquatic ecosystem model: Lake Hinge, Denmark, an example. Ecol. Appl. 30(7), e02160.
2) Chen, W., Nielsen, A., Andersen, T.K., Hu, F., Chou, Q., Søndergaard, M., Jeppesen, E. and Trolle, D. 2020. Modeling the ecological response of a temporarily summer-stratified lake to extreme heatwaves. Water 12(1), 94.
3) Kong, X., Ghaffar, S., Determann, M., Friese, K., Jomaa, S., Mi, C., Shatwell, T., Rinke, K. and Rode, M. 2022. Reservoir water quality deterioration due to deforestation emphasizes the indirect effects of global change. Water Res., 118721.
